# Supplementary material for: Probiotic and Postbiotic Interactions of Lactobacillus Strains with Candida albicans: Antifungal Effects Through Microbial Competition
Source: Antibiotics (Basel). 2026 Mar 10;15(3):279. doi: 10.3390/antibiotics15030279 (PMC13023605; doi:10.3390/antibiotics15030279)
Supplement: Supplementary file 1 [file antibiotics-15-00279-s001.zip]

Archive with 1 entries (1 files):
- antibiotics-4136979-supplementary.pdf
